# Supplementary material for: Potential Exosome Biomarkers for Parkinson’s Disease Diagnosis: A Systematic Review and Meta-Analysis
Source: Int J Mol Sci. 2024 May 13;25(10):5307. doi: 10.3390/ijms25105307 (PMC11121363; doi:10.3390/ijms25105307)
Supplement: Supplementary file 1 [file ijms-25-05307-s001.zip]

Archive with 1 entries (1 files):
- ijms-2956171-supplementary.pdf
